# Supplementary material for: A Novel Broadband Forcecardiography Sensor for Simultaneous Monitoring of Respiration, Infrasonic Cardiac Vibrations and Heart Sounds
Source: Front Physiol. 2021 Nov 18;12:725716. doi: 10.3389/fphys.2021.725716 (PMC8637282; doi:10.3389/fphys.2021.725716)
Supplement: Supplementary file 2 [file Data_Sheet_1.CSV]

0	1.6122	-0.63369
0.0001	1.6118	-0.63386
0.0002	1.6114	-0.63376
0.0003	1.6111	-0.63378
0.0004	1.6106	-0.6338
0.0005	1.6102	-0.63381
0.0006	1.6098	-0.6338
0.0007	1.6093	-0.6339
0.0008	1.6087	-0.63386
0.0009	1.6082	-0.63379
0.001	1.6076	-0.63386
0.0011	1.607	-0.63384
0.0012	1.6064	-0.63382
0.0013	1.6056	-0.63392
0.0014	1.605	-0.63392
0.0015	1.6043	-0.63388
0.0016	1.6036	-0.63393
0.0017	1.6029	-0.63397
0.0018	1.6022	-0.63389
0.0019	1.6013	-0.63398
0.002	1.6008	-0.63403
0.0021	1.6001	-0.63404
0.0022	1.5992	-0.634
0.0023	1.5986	-0.63399
0.0024	1.5978	-0.63403
0.0025	1.597	-0.63397
0.0026	1.5963	-0.63394
0.0027	1.5956	-0.63399
0.0028	1.5948	-0.63395
0.0029	1.5942	-0.63391
0.003	1.5933	-0.63402
0.0031	1.5929	-0.63408
0.0032	1.5921	-0.63401
0.0033	1.5913	-0.63397
0.0034	1.5907	-0.63395
0.0035	1.5902	-0.634
0.0036	1.5896	-0.63396
0.0037	1.5889	-0.634
0.0038	1.5883	-0.63399
0.0039	1.5878	-0.63392
0.004	1.5871	-0.63399
0.0041	1.5867	-0.63408
0.0042	1.5861	-0.63404
0.0043	1.5856	-0.63417
0.0044	1.5851	-0.63407
0.0045	1.5846	-0.63405
0.0046	1.5842	-0.63406
0.0047	1.5838	-0.63413
0.0048	1.5834	-0.63417
0.0049	1.5831	-0.63402
0.005	1.5828	-0.63413
0.0051	1.5824	-0.63408
0.0052	1.5823	-0.63411
0.0053	1.5819	-0.63406
0.0054	1.5818	-0.63405
0.0055	1.5816	-0.63408
0.0056	1.5813	-0.63414
0.0057	1.5813	-0.63409
0.0058	1.5812	-0.63408
0.0059	1.581	-0.63404
0.006	1.5809	-0.63412
0.0061	1.581	-0.63412
0.0062	1.581	-0.63411
0.0063	1.581	-0.6341
0.0064	1.581	-0.63413
0.0065	1.5811	-0.63406
0.0066	1.5812	-0.63406
0.0067	1.5814	-0.63417
0.0068	1.5817	-0.63414
0.0069	1.5819	-0.63409
0.007	1.582	-0.63414
0.0071	1.5825	-0.63413
0.0072	1.5827	-0.63413
0.0073	1.5831	-0.63403
0.0074	1.5834	-0.63411
0.0075	1.5837	-0.63417
0.0076	1.5842	-0.63415
0.0077	1.5844	-0.63419
0.0078	1.5849	-0.6342
0.0079	1.5853	-0.63415
0.008	1.5858	-0.63409
0.0081	1.5863	-0.63422
0.0082	1.5866	-0.63416
0.0083	1.5871	-0.63424
0.0084	1.5876	-0.63421
0.0085	1.5881	-0.63423
0.0086	1.5885	-0.63415
0.0087	1.5888	-0.6342
0.0088	1.5893	-0.63412
0.0089	1.5897	-0.63407
0.009	1.5901	-0.63403
0.0091	1.5906	-0.6342
0.0092	1.5911	-0.63422
0.0093	1.5913	-0.6341
0.0094	1.5919	-0.63414
0.0095	1.5924	-0.63404
0.0096	1.5928	-0.63422
0.0097	1.5933	-0.63411
0.0098	1.5939	-0.63402
0.0099	1.5944	-0.63415
0.01	1.5949	-0.63416
0.0101	1.5953	-0.63426
0.0102	1.596	-0.63423
0.0103	1.5963	-0.63423
0.0104	1.5971	-0.63424
0.0105	1.5977	-0.63416
0.0106	1.5983	-0.63416
0.0107	1.599	-0.63421
0.0108	1.5996	-0.63415
0.0109	1.6002	-0.63414
0.011	1.6007	-0.63428
0.0111	1.6014	-0.63412
0.0112	1.602	-0.63413
0.0113	1.6026	-0.63417
0.0114	1.6034	-0.63414
0.0115	1.6041	-0.63415
0.0116	1.6048	-0.63415
0.0117	1.6055	-0.63425
0.0118	1.6062	-0.63414
0.0119	1.607	-0.63416
0.012	1.6076	-0.63411
0.0121	1.6082	-0.63421
0.0122	1.609	-0.63414
0.0123	1.6096	-0.63417
0.0124	1.6104	-0.63422
0.0125	1.6109	-0.63418
0.0126	1.6116	-0.63419
0.0127	1.6122	-0.63425
0.0128	1.6128	-0.63427
0.0129	1.6135	-0.6342
0.013	1.6139	-0.6342
0.0131	1.6145	-0.63416
0.0132	1.6152	-0.63426
0.0133	1.6157	-0.63414
0.0134	1.6163	-0.63418
0.0135	1.6168	-0.63421
0.0136	1.6175	-0.63424
0.0137	1.6178	-0.63427
0.0138	1.6185	-0.63427
0.0139	1.619	-0.63416
0.014	1.6194	-0.63423
0.0141	1.6198	-0.63415
0.0142	1.6203	-0.63419
0.0143	1.6206	-0.63407
0.0144	1.621	-0.63414
0.0145	1.6216	-0.63405
0.0146	1.6218	-0.63415
0.0147	1.6223	-0.63415
0.0148	1.6227	-0.63408
0.0149	1.6229	-0.63414
0.015	1.6232	-0.63416
0.0151	1.6234	-0.63414
0.0152	1.6237	-0.6341
0.0153	1.6239	-0.63411
0.0154	1.6241	-0.63412
0.0155	1.6243	-0.63421
0.0156	1.6246	-0.63416
0.0157	1.6249	-0.63418
0.0158	1.6249	-0.63414
0.0159	1.625	-0.63425
0.016	1.6251	-0.63417
0.0161	1.6252	-0.63415
0.0162	1.6252	-0.63424
0.0163	1.6252	-0.63416
0.0164	1.6252	-0.63417
0.0165	1.6251	-0.63411
0.0166	1.625	-0.63411
0.0167	1.625	-0.63412
0.0168	1.6249	-0.63413
0.0169	1.6246	-0.63415
0.017	1.6244	-0.63417
0.0171	1.6244	-0.6342
0.0172	1.6241	-0.63411
0.0173	1.6239	-0.63408
0.0174	1.6235	-0.6341
0.0175	1.6234	-0.63401
0.0176	1.6231	-0.63407
0.0177	1.6227	-0.63407
0.0178	1.6224	-0.63408
0.0179	1.6219	-0.63409
0.018	1.6215	-0.63403
0.0181	1.6212	-0.6341
0.0182	1.6208	-0.63409
0.0183	1.6204	-0.63398
0.0184	1.6198	-0.63397
0.0185	1.6194	-0.63406
0.0186	1.6188	-0.634
0.0187	1.6184	-0.63406
0.0188	1.6182	-0.63404
0.0189	1.6175	-0.63405
0.019	1.6172	-0.6341
0.0191	1.6167	-0.63408
0.0192	1.6162	-0.63403
0.0193	1.6158	-0.63401
0.0194	1.6153	-0.63404
0.0195	1.6149	-0.63397
0.0196	1.6147	-0.63398
0.0197	1.6144	-0.63408
0.0198	1.6138	-0.63403
0.0199	1.6135	-0.63401
0.02	1.6131	-0.634
0.0201	1.6129	-0.63399
0.0202	1.6126	-0.63395
0.0203	1.6122	-0.63394
0.0204	1.6119	-0.6339
0.0205	1.6115	-0.63394
0.0206	1.6113	-0.63392
0.0207	1.6111	-0.6339
0.0208	1.6108	-0.63393
0.0209	1.6105	-0.63384
0.021	1.6103	-0.63388
0.0211	1.61	-0.63389
0.0212	1.6097	-0.63395
0.0213	1.6093	-0.63393
0.0214	1.6091	-0.63388
0.0215	1.6088	-0.6339
0.0216	1.6086	-0.63389
0.0217	1.6085	-0.63402
0.0218	1.6083	-0.63398
0.0219	1.6081	-0.63389
0.022	1.6078	-0.63399
0.0221	1.6076	-0.63386
0.0222	1.6076	-0.63392
0.0223	1.6073	-0.63393
0.0224	1.6072	-0.63391
0.0225	1.6069	-0.63387
0.0226	1.6068	-0.63383
0.0227	1.6065	-0.63385
0.0228	1.6063	-0.63382
0.0229	1.6061	-0.63387
0.023	1.606	-0.63382
0.0231	1.6058	-0.63383
0.0232	1.6056	-0.63385
0.0233	1.6054	-0.63375
0.0234	1.6052	-0.6337
0.0235	1.605	-0.63377
0.0236	1.6048	-0.63377
0.0237	1.6046	-0.63367
0.0238	1.6044	-0.63377
0.0239	1.6042	-0.63378
0.024	1.6039	-0.63377
0.0241	1.6035	-0.63371
0.0242	1.6033	-0.63373
0.0243	1.603	-0.63382
0.0244	1.6028	-0.63379
0.0245	1.6024	-0.63376
0.0246	1.6021	-0.63377
0.0247	1.602	-0.63377
0.0248	1.6016	-0.63374
0.0249	1.6012	-0.63376
0.025	1.6009	-0.63369
0.0251	1.6005	-0.63374
0.0252	1.6002	-0.63366
0.0253	1.5998	-0.63366
0.0254	1.5995	-0.63369
0.0255	1.5991	-0.63372
0.0256	1.5987	-0.63365
0.0257	1.5984	-0.63363
0.0258	1.598	-0.63365
0.0259	1.5977	-0.63354
0.026	1.5974	-0.63361
0.0261	1.597	-0.63359
0.0262	1.5965	-0.6336
0.0263	1.5964	-0.6336
0.0264	1.5961	-0.63357
0.0265	1.5956	-0.63361
0.0266	1.5953	-0.63355
0.0267	1.5951	-0.63357
0.0268	1.5949	-0.6336
0.0269	1.5945	-0.63345
0.027	1.5942	-0.63347
0.0271	1.594	-0.63355
0.0272	1.5939	-0.63346
0.0273	1.5937	-0.63354
0.0274	1.5935	-0.63356
0.0275	1.5934	-0.63364
0.0276	1.5932	-0.63353
0.0277	1.5928	-0.63354
0.0278	1.5931	-0.63355
0.0279	1.5928	-0.63351
0.028	1.5927	-0.63348
0.0281	1.5926	-0.63346
0.0282	1.5927	-0.63349
0.0283	1.5926	-0.63354
0.0284	1.5926	-0.63346
0.0285	1.5925	-0.63341
0.0286	1.5926	-0.63349
0.0287	1.5926	-0.63337
0.0288	1.5925	-0.63331
0.0289	1.5926	-0.63335
0.029	1.5926	-0.63328
0.0291	1.5925	-0.63329
0.0292	1.5925	-0.63333
0.0293	1.5926	-0.63335
0.0294	1.5926	-0.63334
0.0295	1.5928	-0.63329
0.0296	1.5928	-0.63332
0.0297	1.5929	-0.63333
0.0298	1.593	-0.63327
0.0299	1.5932	-0.63332
0.03	1.5934	-0.6333
0.0301	1.5937	-0.63328
0.0302	1.5938	-0.63335
0.0303	1.5941	-0.63334
0.0304	1.5943	-0.63337
0.0305	1.5947	-0.63329
0.0306	1.5951	-0.63324
0.0307	1.5955	-0.63326
0.0308	1.5958	-0.63325
0.0309	1.5962	-0.63326
0.031	1.5968	-0.63325
0.0311	1.5969	-0.63321
0.0312	1.5975	-0.63321
0.0313	1.598	-0.63315
0.0314	1.5984	-0.63314
0.0315	1.5989	-0.63315
0.0316	1.5995	-0.63318
0.0317	1.6002	-0.63321
0.0318	1.6007	-0.63312
0.0319	1.6011	-0.63316
0.032	1.6017	-0.63306
0.0321	1.6023	-0.63299
0.0322	1.6031	-0.63317
0.0323	1.6036	-0.63302
0.0324	1.6043	-0.6331
0.0325	1.6047	-0.63304
0.0326	1.6056	-0.63308
0.0327	1.6063	-0.63297
0.0328	1.607	-0.63302
0.0329	1.6075	-0.63307
0.033	1.6081	-0.63305
0.0331	1.6088	-0.63296
0.0332	1.6094	-0.63296
0.0333	1.6102	-0.63296
0.0334	1.6108	-0.63304
0.0335	1.6114	-0.63304
0.0336	1.6121	-0.63303
0.0337	1.6129	-0.63304
0.0338	1.6136	-0.63306
0.0339	1.6142	-0.63298
0.034	1.6149	-0.63294
0.0341	1.6156	-0.63287
0.0342	1.6161	-0.63289
0.0343	1.617	-0.63288
0.0344	1.6175	-0.63284
0.0345	1.6181	-0.63286
0.0346	1.6189	-0.63279
0.0347	1.6194	-0.63278
0.0348	1.6201	-0.63282
0.0349	1.6207	-0.63277
0.035	1.6213	-0.63275
0.0351	1.6219	-0.6328
0.0352	1.6223	-0.63273
0.0353	1.6228	-0.63278
0.0354	1.6233	-0.6328
0.0355	1.6238	-0.63277
0.0356	1.6242	-0.63275
0.0357	1.6247	-0.63285
0.0358	1.6253	-0.63285
0.0359	1.6256	-0.63283
0.036	1.6262	-0.63274
0.0361	1.6265	-0.63277
0.0362	1.6269	-0.63273
0.0363	1.6274	-0.6327
0.0364	1.6278	-0.63267
0.0365	1.6283	-0.63266
0.0366	1.6287	-0.63271
0.0367	1.629	-0.6327
0.0368	1.6294	-0.63262
0.0369	1.6299	-0.6326
0.037	1.6301	-0.6326
0.0371	1.6305	-0.63269
0.0372	1.6309	-0.63269
0.0373	1.6311	-0.63254
0.0374	1.6315	-0.63253
0.0375	1.6318	-0.63254
0.0376	1.6321	-0.63258
0.0377	1.6323	-0.6325
0.0378	1.6327	-0.63258
0.0379	1.633	-0.63254
0.038	1.6333	-0.63255
0.0381	1.6336	-0.63256
0.0382	1.6337	-0.63252
0.0383	1.6339	-0.6325
0.0384	1.6341	-0.63244
0.0385	1.6342	-0.6325
0.0386	1.6345	-0.63238
0.0387	1.6349	-0.63251
0.0388	1.635	-0.63249
0.0389	1.6353	-0.63259
0.039	1.6355	-0.6325
0.0391	1.6357	-0.63253
0.0392	1.6359	-0.63244
0.0393	1.6361	-0.63246
0.0394	1.6363	-0.63234
0.0395	1.6365	-0.63247
0.0396	1.6368	-0.63237
0.0397	1.6369	-0.63241
0.0398	1.6371	-0.6324
0.0399	1.6373	-0.63244
0.04	1.6373	-0.63236
0.0401	1.6374	-0.6323
0.0402	1.6375	-0.63232
0.0403	1.6375	-0.63229
0.0404	1.6375	-0.63224
0.0405	1.6376	-0.63232
0.0406	1.6375	-0.63225
0.0407	1.6373	-0.63226
0.0408	1.6372	-0.63231
0.0409	1.6372	-0.63219
0.041	1.6367	-0.63222
0.0411	1.6367	-0.63225
0.0412	1.6363	-0.63231
0.0413	1.6361	-0.63217
0.0414	1.6357	-0.63229
0.0415	1.6354	-0.63224
0.0416	1.6349	-0.63226
0.0417	1.6347	-0.63224
0.0418	1.6344	-0.63225
0.0419	1.6339	-0.63227
0.042	1.6334	-0.63216
0.0421	1.633	-0.63221
0.0422	1.6326	-0.63221
0.0423	1.632	-0.63221
0.0424	1.6314	-0.63219
0.0425	1.6308	-0.63213
0.0426	1.6303	-0.63214
0.0427	1.6298	-0.63211
0.0428	1.6291	-0.63212
0.0429	1.6287	-0.63209
0.043	1.628	-0.63209
0.0431	1.6274	-0.63216
0.0432	1.6268	-0.63209
0.0433	1.6263	-0.63206
0.0434	1.6257	-0.63209
0.0435	1.6249	-0.63196
0.0436	1.6245	-0.63203
0.0437	1.6237	-0.632
0.0438	1.6231	-0.63209
0.0439	1.6223	-0.63201
0.044	1.6219	-0.63204
0.0441	1.6212	-0.63202
0.0442	1.6205	-0.63199
0.0443	1.62	-0.63204
0.0444	1.6191	-0.63209
0.0445	1.6186	-0.63201
0.0446	1.6178	-0.63195
0.0447	1.6173	-0.63195
0.0448	1.6166	-0.63201
0.0449	1.6158	-0.63198
0.045	1.6151	-0.63198
0.0451	1.6144	-0.632
0.0452	1.6135	-0.63193
0.0453	1.6129	-0.63194
0.0454	1.6121	-0.63195
0.0455	1.6113	-0.63193
0.0456	1.6106	-0.63184
0.0457	1.61	-0.63181
0.0458	1.6092	-0.63185
0.0459	1.6084	-0.63184
0.046	1.6078	-0.63188
0.0461	1.6071	-0.63189
0.0462	1.6065	-0.63181
0.0463	1.6058	-0.63185
0.0464	1.6051	-0.63188
0.0465	1.6045	-0.63179
0.0466	1.6039	-0.63181
0.0467	1.6033	-0.63185
0.0468	1.6028	-0.63174
0.0469	1.6023	-0.63171
0.047	1.6018	-0.63173
0.0471	1.6013	-0.63174
0.0472	1.6009	-0.63171
0.0473	1.6003	-0.63175
0.0474	1.5999	-0.63174
0.0475	1.5996	-0.63177
0.0476	1.5992	-0.63185
0.0477	1.5988	-0.63183
0.0478	1.5986	-0.63174
0.0479	1.5983	-0.63172
0.048	1.598	-0.63166
0.0481	1.5977	-0.6317
0.0482	1.5973	-0.63177
0.0483	1.5973	-0.6317
0.0484	1.597	-0.6318
0.0485	1.5967	-0.6317
0.0486	1.5966	-0.63164
0.0487	1.5964	-0.63156
0.0488	1.5965	-0.63156
0.0489	1.5964	-0.63161
0.049	1.5962	-0.6316
0.0491	1.5961	-0.63158
0.0492	1.596	-0.63155
0.0493	1.5961	-0.63161
0.0494	1.596	-0.63158
0.0495	1.5962	-0.63158
0.0496	1.5962	-0.63159
0.0497	1.5964	-0.63156
0.0498	1.5966	-0.63159
0.0499	1.5967	-0.63157
0.05	1.5968	-0.63159
0.0501	1.5969	-0.63157
0.0502	1.5971	-0.63165
0.0503	1.5972	-0.63156
0.0504	1.5976	-0.63151
0.0505	1.5979	-0.63161
0.0506	1.5982	-0.63155
0.0507	1.5985	-0.63152
0.0508	1.5989	-0.63158
0.0509	1.5992	-0.63152
0.051	1.5996	-0.63149
0.0511	1.5999	-0.63146
0.0512	1.6004	-0.63148
0.0513	1.6009	-0.63148
0.0514	1.6013	-0.63142
0.0515	1.602	-0.6315
0.0516	1.6024	-0.63146
0.0517	1.603	-0.63142
0.0518	1.6036	-0.63142
0.0519	1.6044	-0.63145
0.052	1.6049	-0.63144
0.0521	1.6056	-0.63139
0.0522	1.6061	-0.63141
0.0523	1.6068	-0.63139
0.0524	1.6075	-0.63132
0.0525	1.6082	-0.63133
0.0526	1.6087	-0.63136
0.0527	1.6092	-0.63139
0.0528	1.6099	-0.63135
0.0529	1.6105	-0.6314
0.053	1.6109	-0.63136
0.0531	1.6115	-0.6313
0.0532	1.6122	-0.63132
0.0533	1.6127	-0.63137
0.0534	1.6131	-0.63134
0.0535	1.6136	-0.63134
0.0536	1.6139	-0.6313
0.0537	1.6143	-0.63129
0.0538	1.6146	-0.63124
0.0539	1.6151	-0.63127
0.054	1.6156	-0.63129
0.0541	1.6159	-0.63122
0.0542	1.6161	-0.63125
0.0543	1.6164	-0.63125
0.0544	1.6166	-0.63124
0.0545	1.6167	-0.6312
0.0546	1.6169	-0.63121
0.0547	1.6172	-0.6312
0.0548	1.6175	-0.63118
0.0549	1.6176	-0.63125
0.055	1.6178	-0.63115
0.0551	1.6178	-0.63119
0.0552	1.618	-0.63119
0.0553	1.6181	-0.63113
0.0554	1.6183	-0.63114
0.0555	1.6184	-0.6312
0.0556	1.6183	-0.63121
0.0557	1.6185	-0.63118
0.0558	1.6186	-0.63119
0.0559	1.6186	-0.63116
0.056	1.6186	-0.63125
0.0561	1.6186	-0.6311
0.0562	1.6187	-0.63111
0.0563	1.6186	-0.63114
0.0564	1.6185	-0.63113
0.0565	1.6184	-0.63102
0.0566	1.6184	-0.63102
0.0567	1.6183	-0.63108
0.0568	1.6181	-0.63108
0.0569	1.6182	-0.63111
0.057	1.6181	-0.63107
0.0571	1.618	-0.63108
0.0572	1.618	-0.63102
0.0573	1.6177	-0.63101
0.0574	1.6177	-0.63098
0.0575	1.6176	-0.63093
0.0576	1.6175	-0.63092
0.0577	1.6174	-0.63106
0.0578	1.6172	-0.63097
0.0579	1.617	-0.63097
0.058	1.6169	-0.63099
0.0581	1.6167	-0.63094
0.0582	1.6165	-0.63101
0.0583	1.6164	-0.63094
0.0584	1.6163	-0.63098
0.0585	1.6159	-0.63094
0.0586	1.6156	-0.63088
0.0587	1.6154	-0.63089
0.0588	1.6152	-0.63097
0.0589	1.615	-0.63096
0.059	1.6147	-0.63089
0.0591	1.6145	-0.63087
0.0592	1.6142	-0.63091
0.0593	1.6138	-0.63093
0.0594	1.6136	-0.63085
0.0595	1.6133	-0.63087
0.0596	1.613	-0.63087
0.0597	1.6126	-0.63094
0.0598	1.6123	-0.63093
0.0599	1.612	-0.63086
0.06	1.6116	-0.63086
0.0601	1.6111	-0.63082
0.0602	1.6108	-0.63077
0.0603	1.6103	-0.63071
0.0604	1.6098	-0.63084
0.0605	1.6094	-0.6307
0.0606	1.609	-0.63076
0.0607	1.6084	-0.63074
0.0608	1.6079	-0.63069
0.0609	1.6076	-0.63076
0.061	1.6071	-0.63079
0.0611	1.6068	-0.63076
0.0612	1.6063	-0.63073
0.0613	1.6057	-0.63078
0.0614	1.6055	-0.63082
0.0615	1.605	-0.63072
0.0616	1.6046	-0.6307
0.0617	1.6042	-0.63071
0.0618	1.6039	-0.63078
0.0619	1.6036	-0.63072
0.062	1.6034	-0.63076
0.0621	1.6031	-0.63071
0.0622	1.6028	-0.63068
0.0623	1.6025	-0.63071
0.0624	1.6023	-0.63077
0.0625	1.6023	-0.63072
0.0626	1.602	-0.63062
0.0627	1.6018	-0.63062
0.0628	1.6017	-0.63068
0.0629	1.6015	-0.63057
0.063	1.6013	-0.63069
0.0631	1.6012	-0.63065
0.0632	1.6011	-0.63065
0.0633	1.6009	-0.63056
0.0634	1.6008	-0.63057
0.0635	1.6007	-0.63056
0.0636	1.6006	-0.63052
0.0637	1.6004	-0.6305
0.0638	1.6004	-0.63058
0.0639	1.6002	-0.63062
0.064	1.6003	-0.6306
0.0641	1.5999	-0.63062
0.0642	1.5999	-0.63057
0.0643	1.5998	-0.63054
0.0644	1.5995	-0.63066
0.0645	1.5996	-0.63065
0.0646	1.5994	-0.63062
0.0647	1.5993	-0.63063
0.0648	1.5992	-0.63056
0.0649	1.599	-0.63053
0.065	1.5991	-0.63057
0.0651	1.599	-0.63064
0.0652	1.5988	-0.63056
0.0653	1.5988	-0.63059
0.0654	1.5989	-0.63052
0.0655	1.5987	-0.63057
0.0656	1.5988	-0.63053
0.0657	1.5987	-0.63054
0.0658	1.5987	-0.63045
0.0659	1.5987	-0.63046
0.066	1.5987	-0.63051
0.0661	1.5988	-0.63057
0.0662	1.5987	-0.6305
0.0663	1.5988	-0.63052
0.0664	1.5987	-0.63052
0.0665	1.5988	-0.63052
0.0666	1.5986	-0.63046
0.0667	1.5985	-0.6304
0.0668	1.5987	-0.63049
0.0669	1.5985	-0.63044
0.067	1.5987	-0.63044
0.0671	1.5986	-0.63048
0.0672	1.5986	-0.63048
0.0673	1.5984	-0.63054
0.0674	1.5984	-0.63051
0.0675	1.5985	-0.63061
0.0676	1.5984	-0.63051
0.0677	1.5984	-0.63056
0.0678	1.5984	-0.63048
0.0679	1.5986	-0.63043
0.068	1.5985	-0.63043
0.0681	1.5985	-0.63052
0.0682	1.5984	-0.63049
0.0683	1.5984	-0.63052
0.0684	1.5985	-0.63045
0.0685	1.5985	-0.63043
0.0686	1.5985	-0.63044
0.0687	1.5985	-0.63038
0.0688	1.5987	-0.6304
0.0689	1.5988	-0.63041
0.069	1.5989	-0.63038
0.0691	1.599	-0.63046
0.0692	1.599	-0.63039
0.0693	1.5992	-0.6304
0.0694	1.5993	-0.63046
0.0695	1.5995	-0.63045
0.0696	1.5997	-0.63046
0.0697	1.6	-0.63044
0.0698	1.6003	-0.63041
0.0699	1.6006	-0.63036
0.07	1.6011	-0.63042
0.0701	1.6015	-0.6305
0.0702	1.602	-0.6304
0.0703	1.6024	-0.63045
0.0704	1.6028	-0.63047
0.0705	1.6033	-0.63044
0.0706	1.6037	-0.63037
0.0707	1.6042	-0.6304
0.0708	1.6048	-0.63037
0.0709	1.6052	-0.63052
0.071	1.6058	-0.63038
0.0711	1.6062	-0.63035
0.0712	1.6068	-0.6304
0.0713	1.6075	-0.63032
0.0714	1.6081	-0.63036
0.0715	1.6087	-0.63035
0.0716	1.6093	-0.63037
0.0717	1.6097	-0.63035
0.0718	1.6105	-0.63041
0.0719	1.611	-0.63042
0.072	1.6116	-0.63028
0.0721	1.6123	-0.63036
0.0722	1.6128	-0.63031
0.0723	1.6134	-0.63031
0.0724	1.6141	-0.63038
0.0725	1.6148	-0.63039
0.0726	1.6155	-0.63036
0.0727	1.6162	-0.63035
0.0728	1.6169	-0.63045
0.0729	1.6176	-0.63031
0.073	1.6185	-0.63038
0.0731	1.6193	-0.6303
0.0732	1.6201	-0.63033
0.0733	1.6211	-0.63035
0.0734	1.6218	-0.63046
0.0735	1.6227	-0.63034
0.0736	1.6237	-0.63041
0.0737	1.6244	-0.63036
0.0738	1.6254	-0.63033
0.0739	1.6261	-0.63035
0.074	1.6268	-0.63034
0.0741	1.6278	-0.63032
0.0742	1.6287	-0.63032
0.0743	1.6296	-0.63037
0.0744	1.6302	-0.63034
0.0745	1.6311	-0.63034
0.0746	1.6317	-0.63038
0.0747	1.6324	-0.63034
0.0748	1.6333	-0.63016
0.0749	1.634	-0.6303
0.075	1.6348	-0.63031
0.0751	1.6353	-0.63034
0.0752	1.6359	-0.63022
0.0753	1.6366	-0.6303
0.0754	1.6372	-0.6303
0.0755	1.6376	-0.63035
0.0756	1.6382	-0.63031
0.0757	1.6387	-0.63035
0.0758	1.6391	-0.63029
0.0759	1.6396	-0.63027
0.076	1.6399	-0.63035
0.0761	1.6404	-0.63036
0.0762	1.6407	-0.63041
0.0763	1.641	-0.63031
0.0764	1.6415	-0.63033
0.0765	1.6417	-0.63027
0.0766	1.6418	-0.63037
0.0767	1.6422	-0.63025
0.0768	1.6425	-0.63025
0.0769	1.6426	-0.63026
0.077	1.643	-0.63031
0.0771	1.6429	-0.63032
0.0772	1.6431	-0.63026
0.0773	1.6432	-0.63025
0.0774	1.6432	-0.63031
0.0775	1.6433	-0.63021
0.0776	1.6432	-0.63025
0.0777	1.6432	-0.63028
0.0778	1.6433	-0.63023
0.0779	1.6431	-0.63035
0.078	1.6432	-0.63031
0.0781	1.6431	-0.6303
0.0782	1.643	-0.63027
0.0783	1.6429	-0.63024
0.0784	1.6427	-0.63027
0.0785	1.6426	-0.63026
0.0786	1.6424	-0.63028
0.0787	1.6421	-0.63026
0.0788	1.6419	-0.63028
0.0789	1.6417	-0.63037
0.079	1.6415	-0.63029
0.0791	1.6412	-0.63031
0.0792	1.6411	-0.63026
0.0793	1.6406	-0.63034
0.0794	1.6402	-0.63031
0.0795	1.6398	-0.63031
0.0796	1.6394	-0.63028
0.0797	1.639	-0.63025
0.0798	1.6387	-0.63033
0.0799	1.6383	-0.63033
0.08	1.6377	-0.6303
0.0801	1.6374	-0.6303
0.0802	1.6368	-0.63026
0.0803	1.6363	-0.63027
0.0804	1.6358	-0.63024
0.0805	1.6351	-0.63023
0.0806	1.6346	-0.63023
0.0807	1.6339	-0.63025
0.0808	1.6332	-0.63022
0.0809	1.6325	-0.63023
0.081	1.6317	-0.63025
0.0811	1.6311	-0.63028
0.0812	1.6303	-0.63035
0.0813	1.6294	-0.63039
0.0814	1.6287	-0.6303
0.0815	1.6278	-0.63028
0.0816	1.6271	-0.63033
0.0817	1.6262	-0.63032
0.0818	1.6253	-0.63026
0.0819	1.6246	-0.63031
0.082	1.6237	-0.6303
0.0821	1.6228	-0.63023
0.0822	1.6218	-0.63034
0.0823	1.6211	-0.63026
0.0824	1.6201	-0.63026
0.0825	1.6192	-0.63027
0.0826	1.6184	-0.63029
0.0827	1.6174	-0.63019
0.0828	1.6165	-0.63025
0.0829	1.6156	-0.63023
0.083	1.6148	-0.6303
0.0831	1.6139	-0.63024
0.0832	1.6132	-0.63029
0.0833	1.6123	-0.63031
0.0834	1.6115	-0.63019
0.0835	1.6109	-0.63022
0.0836	1.6102	-0.63025
0.0837	1.6095	-0.63012
0.0838	1.6088	-0.63021
0.0839	1.6083	-0.63024
0.084	1.6077	-0.63023
0.0841	1.6073	-0.6303
0.0842	1.6068	-0.63027
0.0843	1.6064	-0.63032
0.0844	1.606	-0.63024
0.0845	1.6056	-0.63033
0.0846	1.6053	-0.63037
0.0847	1.6049	-0.63028
0.0848	1.6046	-0.63025
0.0849	1.6044	-0.63025
0.085	1.6041	-0.63035
0.0851	1.6039	-0.63026
0.0852	1.6036	-0.63028
0.0853	1.6034	-0.63035
0.0854	1.6032	-0.6303
0.0855	1.6032	-0.63018
0.0856	1.603	-0.63026
0.0857	1.6029	-0.63023
0.0858	1.6029	-0.63015
0.0859	1.6028	-0.63015
0.086	1.6028	-0.63019
0.0861	1.6028	-0.63023
0.0862	1.6029	-0.63022
0.0863	1.603	-0.63027
0.0864	1.603	-0.63028
0.0865	1.6031	-0.63031
0.0866	1.6033	-0.63022
0.0867	1.6034	-0.63031
0.0868	1.6035	-0.63029
0.0869	1.6037	-0.63028
0.087	1.6039	-0.63028
0.0871	1.6041	-0.63025
0.0872	1.6044	-0.63021
0.0873	1.6045	-0.63031
0.0874	1.6049	-0.63033
0.0875	1.6051	-0.63037
0.0876	1.6054	-0.63029
0.0877	1.6057	-0.63026
0.0878	1.606	-0.63031
0.0879	1.6063	-0.63031
0.088	1.6068	-0.63024
0.0881	1.6073	-0.63027
0.0882	1.6077	-0.63034
0.0883	1.6081	-0.63035
0.0884	1.6084	-0.63029
0.0885	1.6089	-0.63032
0.0886	1.6095	-0.63028
0.0887	1.6098	-0.63025
0.0888	1.6102	-0.6302
0.0889	1.6108	-0.63021
0.089	1.6112	-0.63023
0.0891	1.6117	-0.63036
0.0892	1.6122	-0.63032
0.0893	1.6126	-0.63032
0.0894	1.6132	-0.63028
0.0895	1.6134	-0.63025
0.0896	1.6139	-0.63033
0.0897	1.6144	-0.63026
0.0898	1.6148	-0.63025
0.0899	1.6152	-0.63029
0.09	1.6156	-0.63039
0.0901	1.616	-0.63034
0.0902	1.6164	-0.63043
0.0903	1.6167	-0.63035
0.0904	1.6171	-0.63039
0.0905	1.6175	-0.6304
0.0906	1.6178	-0.63029
0.0907	1.6183	-0.63032
0.0908	1.6188	-0.63036
0.0909	1.619	-0.63035
0.091	1.6194	-0.6303
0.0911	1.6199	-0.63034
0.0912	1.6201	-0.63025
0.0913	1.6205	-0.63028
0.0914	1.6209	-0.63028
0.0915	1.6212	-0.63036
0.0916	1.6217	-0.63034
0.0917	1.6219	-0.63031
0.0918	1.6223	-0.63036
0.0919	1.6226	-0.63024
0.092	1.6229	-0.63032
0.0921	1.6235	-0.63028
0.0922	1.6238	-0.63028
0.0923	1.6241	-0.6303
0.0924	1.6245	-0.63033
0.0925	1.6248	-0.63036
0.0926	1.6253	-0.63031
0.0927	1.6257	-0.63043
0.0928	1.6259	-0.6304
0.0929	1.6263	-0.6305
0.093	1.6266	-0.63041
0.0931	1.627	-0.63027
0.0932	1.6273	-0.63044
0.0933	1.6277	-0.63039
0.0934	1.628	-0.63045
0.0935	1.6281	-0.63048
0.0936	1.6286	-0.63043
0.0937	1.6289	-0.63043
0.0938	1.6291	-0.63044
0.0939	1.6295	-0.63041
0.094	1.6295	-0.63035
0.0941	1.63	-0.63046
0.0942	1.6301	-0.63029
0.0943	1.6303	-0.63035
0.0944	1.6305	-0.63041
0.0945	1.6307	-0.63034
0.0946	1.631	-0.63039
0.0947	1.6312	-0.63042
0.0948	1.6313	-0.63035
0.0949	1.6315	-0.63037
0.095	1.6317	-0.63046
0.0951	1.6318	-0.63041
0.0952	1.632	-0.63035
0.0953	1.6322	-0.63044
0.0954	1.6324	-0.6304
0.0955	1.6325	-0.63043
0.0956	1.6328	-0.63051
0.0957	1.6329	-0.63046
0.0958	1.6329	-0.63048
0.0959	1.6333	-0.63042
0.096	1.6335	-0.63042
0.0961	1.6337	-0.63045
0.0962	1.6338	-0.63051
0.0963	1.634	-0.63045
0.0964	1.6344	-0.63052
0.0965	1.6346	-0.63049
0.0966	1.6348	-0.63049
0.0967	1.6349	-0.63049
0.0968	1.6351	-0.63052
0.0969	1.6352	-0.63053
0.097	1.6353	-0.63049
0.0971	1.6357	-0.63047
0.0972	1.6358	-0.63051
0.0973	1.6359	-0.63052
0.0974	1.6361	-0.63054
0.0975	1.6363	-0.63043
0.0976	1.6362	-0.63049
0.0977	1.6364	-0.63048
0.0978	1.6365	-0.6305
0.0979	1.6365	-0.63059
0.098	1.6367	-0.63053
0.0981	1.6368	-0.63055
0.0982	1.6367	-0.63054
0.0983	1.6368	-0.63044
0.0984	1.6369	-0.63052
0.0985	1.637	-0.63058
0.0986	1.637	-0.63058
0.0987	1.6372	-0.63059
0.0988	1.6373	-0.63062
0.0989	1.6372	-0.63071
0.099	1.6373	-0.63056
0.0991	1.6373	-0.63065
0.0992	1.6374	-0.63059
0.0993	1.6373	-0.63061
0.0994	1.6374	-0.63055
0.0995	1.6374	-0.63058
0.0996	1.6374	-0.63058
0.0997	1.6373	-0.63063
0.0998	1.6373	-0.63063
0.0999	1.6372	-0.63069
0.1	1.6371	-0.63067
0.1001	1.637	-0.63065
0.1002	1.6369	-0.63061
0.1003	1.6367	-0.63055
0.1004	1.6366	-0.6306
0.1005	1.6363	-0.63064
0.1006	1.636	-0.63062
0.1007	1.6358	-0.63068
0.1008	1.6355	-0.63065
0.1009	1.635	-0.63063
0.101	1.6346	-0.63068
0.1011	1.6341	-0.63056
0.1012	1.6339	-0.6307
0.1013	1.6335	-0.63073
0.1014	1.6329	-0.63076
0.1015	1.6325	-0.63079
0.1016	1.6319	-0.63068
0.1017	1.6315	-0.63071
0.1018	1.631	-0.63072
0.1019	1.6306	-0.63077
0.102	1.63	-0.63074
0.1021	1.6295	-0.63077
0.1022	1.6291	-0.63079
0.1023	1.6288	-0.63082
0.1024	1.6282	-0.63081
0.1025	1.6279	-0.63062
0.1026	1.6275	-0.63073
0.1027	1.627	-0.63061
0.1028	1.6265	-0.63081
0.1029	1.6261	-0.63065
0.103	1.6257	-0.63081
0.1031	1.6252	-0.63078
0.1032	1.6249	-0.63076
0.1033	1.6244	-0.6308
0.1034	1.624	-0.63071
0.1035	1.6238	-0.63074
0.1036	1.6233	-0.63071
0.1037	1.6229	-0.63076
0.1038	1.6225	-0.63079
0.1039	1.6221	-0.63081
0.104	1.6216	-0.63077
0.1041	1.6215	-0.63083
0.1042	1.6211	-0.63087
0.1043	1.6208	-0.63091
0.1044	1.6205	-0.63085
0.1045	1.62	-0.63093
0.1046	1.6196	-0.63092
0.1047	1.6194	-0.63086
0.1048	1.619	-0.63082
0.1049	1.6189	-0.63085
0.105	1.6185	-0.63085
0.1051	1.6182	-0.63088
0.1052	1.6179	-0.6309
0.1053	1.6176	-0.63094
0.1054	1.6174	-0.63084
0.1055	1.6172	-0.63091
0.1056	1.6169	-0.63092
0.1057	1.6165	-0.63086
0.1058	1.6163	-0.63091
0.1059	1.6159	-0.63084
0.106	1.6158	-0.6309
0.1061	1.6157	-0.63082
0.1062	1.6156	-0.63091
0.1063	1.6153	-0.63088
0.1064	1.6151	-0.63095
0.1065	1.6149	-0.63094
0.1066	1.6148	-0.63101
0.1067	1.6148	-0.63092
0.1068	1.6147	-0.63098
0.1069	1.6146	-0.63095
0.107	1.6144	-0.63092
0.1071	1.6145	-0.63088
0.1072	1.6147	-0.63094
0.1073	1.6145	-0.63097
0.1074	1.6146	-0.63107
0.1075	1.6146	-0.63099
0.1076	1.6146	-0.63101
0.1077	1.6148	-0.63099
0.1078	1.615	-0.63104
0.1079	1.6152	-0.631
0.108	1.6155	-0.63101
0.1081	1.6156	-0.631
0.1082	1.6161	-0.63104
0.1083	1.6163	-0.63104
0.1084	1.6166	-0.63105
0.1085	1.6169	-0.63112
0.1086	1.6172	-0.63105
0.1087	1.6176	-0.63099
0.1088	1.618	-0.63095
0.1089	1.6182	-0.631
0.109	1.6187	-0.63101
0.1091	1.6192	-0.63098
0.1092	1.6197	-0.63102
0.1093	1.62	-0.63102
0.1094	1.6206	-0.63104
0.1095	1.6208	-0.63105
0.1096	1.6214	-0.63105
0.1097	1.622	-0.63103
0.1098	1.6224	-0.63117
0.1099	1.6229	-0.63102
0.11	1.6233	-0.63109
0.1101	1.6239	-0.63108
0.1102	1.6244	-0.63115
0.1103	1.6249	-0.63116
0.1104	1.6253	-0.63113
0.1105	1.6258	-0.63107
0.1106	1.6263	-0.63116
0.1107	1.6269	-0.63117
0.1108	1.6273	-0.63111
0.1109	1.6277	-0.63105
0.111	1.6281	-0.63114
0.1111	1.6288	-0.63112
0.1112	1.6293	-0.6311
0.1113	1.6297	-0.63109
0.1114	1.6302	-0.63108
0.1115	1.6306	-0.63107
0.1116	1.631	-0.63108
0.1117	1.6315	-0.63114
0.1118	1.6319	-0.63109
0.1119	1.6323	-0.63102
0.112	1.6326	-0.63106
0.1121	1.6331	-0.63114
0.1122	1.6334	-0.63109
0.1123	1.6338	-0.63118
0.1124	1.6342	-0.63122
0.1125	1.6345	-0.63121
0.1126	1.635	-0.63108
0.1127	1.6354	-0.63125
0.1128	1.6357	-0.63114
0.1129	1.6361	-0.63123
0.113	1.6364	-0.6312
0.1131	1.6368	-0.63124
0.1132	1.6373	-0.63118
0.1133	1.6376	-0.63123
0.1134	1.6381	-0.63115
0.1135	1.6386	-0.63127
0.1136	1.6388	-0.63121
0.1137	1.6393	-0.63131
0.1138	1.6398	-0.63117
0.1139	1.6401	-0.63111
0.114	1.6405	-0.63122
0.1141	1.6409	-0.63111
0.1142	1.6413	-0.63114
0.1143	1.6417	-0.63114
0.1144	1.6422	-0.63122
0.1145	1.6425	-0.63114
0.1146	1.6428	-0.63114
0.1147	1.6432	-0.63113
0.1148	1.6436	-0.6312
0.1149	1.644	-0.63113
0.115	1.6442	-0.63121
0.1151	1.6444	-0.63126
0.1152	1.6446	-0.63123
0.1153	1.6449	-0.63126
0.1154	1.6451	-0.63121
0.1155	1.6453	-0.63123
0.1156	1.6454	-0.63122
0.1157	1.6457	-0.63116
0.1158	1.6456	-0.63122
0.1159	1.6458	-0.63119
0.116	1.6458	-0.63116
0.1161	1.6458	-0.63122
0.1162	1.646	-0.63128
0.1163	1.6459	-0.63127
0.1164	1.6459	-0.63128
0.1165	1.646	-0.63128
0.1166	1.646	-0.63122
0.1167	1.646	-0.6312
0.1168	1.6459	-0.63124
0.1169	1.646	-0.63122
0.117	1.646	-0.63123
0.1171	1.6458	-0.63129
0.1172	1.6459	-0.63128
0.1173	1.6458	-0.63126
0.1174	1.6458	-0.63123
0.1175	1.6457	-0.63125
0.1176	1.6457	-0.63114
0.1177	1.6455	-0.63124
0.1178	1.6456	-0.63135
0.1179	1.6455	-0.63121
0.118	1.6454	-0.63126
0.1181	1.6454	-0.63124
0.1182	1.6454	-0.63127
0.1183	1.6453	-0.63122
0.1184	1.6453	-0.63126
0.1185	1.6453	-0.63122
0.1186	1.6451	-0.63127
0.1187	1.6451	-0.63131
0.1188	1.6451	-0.63134
0.1189	1.645	-0.63134
0.119	1.6448	-0.63132
0.1191	1.6448	-0.6313
0.1192	1.6446	-0.63137
0.1193	1.6446	-0.63126
0.1194	1.6445	-0.63129
0.1195	1.6444	-0.63136
0.1196	1.6442	-0.6314
0.1197	1.6441	-0.63139
0.1198	1.6441	-0.63131
0.1199	1.6439	-0.63135
0.12	1.6439	-0.63133
0.1201	1.6438	-0.63132
0.1202	1.6437	-0.6313
0.1203	1.6435	-0.63129
0.1204	1.6435	-0.63139
0.1205	1.6433	-0.6313
0.1206	1.643	-0.63124
0.1207	1.6428	-0.6313
0.1208	1.6427	-0.63124
0.1209	1.6427	-0.63132
0.121	1.6423	-0.63132
0.1211	1.6422	-0.63129
0.1212	1.6421	-0.63132
0.1213	1.6419	-0.63138
0.1214	1.6417	-0.63137
0.1215	1.6417	-0.63136
0.1216	1.6415	-0.63142
0.1217	1.6413	-0.6314
0.1218	1.6413	-0.63137
0.1219	1.6412	-0.63142
0.122	1.6412	-0.63136
0.1221	1.6411	-0.63145
0.1222	1.6411	-0.63142
0.1223	1.6412	-0.63143
0.1224	1.6413	-0.63143
0.1225	1.6413	-0.63144
0.1226	1.6413	-0.63134
0.1227	1.6414	-0.6314
0.1228	1.6415	-0.63137
0.1229	1.6415	-0.63139
0.123	1.6416	-0.63144
0.1231	1.6417	-0.63141
0.1232	1.6418	-0.63141
0.1233	1.6421	-0.63133
0.1234	1.6422	-0.63134
0.1235	1.6421	-0.63139
0.1236	1.6423	-0.63138
0.1237	1.6425	-0.63145
0.1238	1.6425	-0.63139
0.1239	1.6427	-0.63144
0.124	1.6427	-0.63148
0.1241	1.6428	-0.63144
0.1242	1.6429	-0.63147
0.1243	1.643	-0.63146
0.1244	1.6431	-0.63142
0.1245	1.6433	-0.63146
0.1246	1.6432	-0.63144
0.1247	1.6432	-0.6315
0.1248	1.6432	-0.6315
0.1249	1.6432	-0.63151
0.125	1.6432	-0.63155
0.1251	1.6431	-0.63143
0.1252	1.6431	-0.63148
0.1253	1.643	-0.63145
0.1254	1.6428	-0.63151
0.1255	1.6428	-0.63142
0.1256	1.6427	-0.63143
0.1257	1.6425	-0.63149
0.1258	1.6423	-0.63142
0.1259	1.6422	-0.63142
0.126	1.6421	-0.63143
0.1261	1.6419	-0.6315
0.1262	1.6419	-0.63148
0.1263	1.6417	-0.63152
0.1264	1.6417	-0.63157
0.1265	1.6416	-0.63145
0.1266	1.6414	-0.63154
0.1267	1.6414	-0.63152
0.1268	1.6413	-0.63143
0.1269	1.6413	-0.63146
0.127	1.6412	-0.63145
0.1271	1.6411	-0.63147
0.1272	1.6411	-0.63146
0.1273	1.641	-0.63148
0.1274	1.641	-0.63147
0.1275	1.641	-0.63161
0.1276	1.6412	-0.63155
0.1277	1.6413	-0.63154
0.1278	1.6415	-0.63146
0.1279	1.6415	-0.63156
0.128	1.6417	-0.63147
0.1281	1.6418	-0.63155
0.1282	1.6421	-0.63157
0.1283	1.6424	-0.63158
0.1284	1.6427	-0.63157
0.1285	1.6428	-0.63154
0.1286	1.6431	-0.63147
0.1287	1.6435	-0.63148
0.1288	1.6437	-0.63142
0.1289	1.644	-0.63137
0.129	1.6443	-0.63143
0.1291	1.6445	-0.63144
0.1292	1.6447	-0.63145
0.1293	1.6451	-0.63153
0.1294	1.6455	-0.63149
0.1295	1.6458	-0.63143
0.1296	1.6461	-0.63151
0.1297	1.6464	-0.63151
0.1298	1.6468	-0.63151
0.1299	1.6471	-0.63152
0.13	1.6475	-0.63147
0.1301	1.6478	-0.63161
0.1302	1.6481	-0.63154
0.1303	1.6486	-0.63157
0.1304	1.6492	-0.6315
0.1305	1.6498	-0.6315
0.1306	1.6502	-0.63153
0.1307	1.6505	-0.63159
0.1308	1.6512	-0.63154
0.1309	1.6517	-0.63151
0.131	1.6523	-0.63145
0.1311	1.6528	-0.63156
0.1312	1.6535	-0.6315
0.1313	1.6541	-0.63152
0.1314	1.6547	-0.63155
0.1315	1.6553	-0.63148
0.1316	1.6559	-0.6315
0.1317	1.6565	-0.63153
0.1318	1.6572	-0.63152
0.1319	1.6579	-0.6315
0.132	1.6584	-0.63144
0.1321	1.6591	-0.63146
0.1322	1.6598	-0.63152
0.1323	1.6604	-0.63152
0.1324	1.6611	-0.63151
0.1325	1.6618	-0.63147
0.1326	1.6623	-0.63148
0.1327	1.6629	-0.63151
0.1328	1.6636	-0.63155
0.1329	1.6641	-0.63147
0.133	1.6646	-0.63147
0.1331	1.6653	-0.63154
0.1332	1.6657	-0.63145
0.1333	1.6662	-0.63146
0.1334	1.6667	-0.63155
0.1335	1.6671	-0.63159
0.1336	1.6674	-0.63156
0.1337	1.6677	-0.63151
0.1338	1.6682	-0.63158
0.1339	1.6686	-0.63151
0.134	1.6689	-0.63145
0.1341	1.6691	-0.63149
0.1342	1.6693	-0.63146
0.1343	1.6696	-0.6315
0.1344	1.6699	-0.63151
0.1345	1.67	-0.63149
0.1346	1.6702	-0.63154
0.1347	1.6703	-0.63151
0.1348	1.6704	-0.6315
0.1349	1.6706	-0.63156
0.135	1.6707	-0.63146
0.1351	1.6707	-0.63141
0.1352	1.6708	-0.63153
0.1353	1.671	-0.63147
0.1354	1.6708	-0.63154
0.1355	1.6708	-0.63146
0.1356	1.6708	-0.63155
0.1357	1.6708	-0.63147
0.1358	1.6709	-0.63147
0.1359	1.6708	-0.63157
0.136	1.6707	-0.63152
0.1361	1.6707	-0.6316
0.1362	1.6707	-0.63155
0.1363	1.6707	-0.6316
0.1364	1.6707	-0.63143
0.1365	1.6705	-0.63154
0.1366	1.6704	-0.63153
0.1367	1.6702	-0.63154
0.1368	1.6702	-0.63159
0.1369	1.6702	-0.63147
0.137	1.6701	-0.63162
0.1371	1.6699	-0.63158
0.1372	1.6697	-0.63146
0.1373	1.6696	-0.63149
0.1374	1.6694	-0.63149
0.1375	1.6695	-0.63149
0.1376	1.6694	-0.63148
0.1377	1.6692	-0.63155
0.1378	1.669	-0.63155
0.1379	1.6688	-0.63167
0.138	1.6686	-0.63158
0.1381	1.6685	-0.63152
0.1382	1.6683	-0.63154
0.1383	1.668	-0.63153
0.1384	1.668	-0.63144
0.1385	1.6678	-0.6316
0.1386	1.6676	-0.63161
0.1387	1.6674	-0.63154
0.1388	1.6673	-0.63156
0.1389	1.6672	-0.63168
0.139	1.6672	-0.63157
0.1391	1.6671	-0.6316
0.1392	1.6671	-0.63161
0.1393	1.667	-0.63156
0.1394	1.667	-0.63151
0.1395	1.6668	-0.63157
0.1396	1.667	-0.63155
0.1397	1.6669	-0.63161
0.1398	1.6669	-0.63161
0.1399	1.6671	-0.63162
0.14	1.6671	-0.63159
0.1401	1.667	-0.63158
0.1402	1.667	-0.63154
0.1403	1.6669	-0.63158
0.1404	1.6671	-0.63151
0.1405	1.6671	-0.63152
0.1406	1.6669	-0.63157
0.1407	1.6668	-0.63153
0.1408	1.6668	-0.63152
0.1409	1.6668	-0.6316
0.141	1.6666	-0.63152
0.1411	1.6664	-0.63157
0.1412	1.6663	-0.63168
0.1413	1.666	-0.63165
0.1414	1.666	-0.6317
0.1415	1.6656	-0.63165
0.1416	1.6654	-0.63167
0.1417	1.6651	-0.63161
0.1418	1.6649	-0.63167
0.1419	1.6646	-0.63164
0.142	1.6642	-0.63165
0.1421	1.6639	-0.63169
0.1422	1.6636	-0.63168
0.1423	1.6634	-0.63167
0.1424	1.663	-0.63168
0.1425	1.6627	-0.63163
0.1426	1.6623	-0.63163
0.1427	1.662	-0.63164
0.1428	1.6615	-0.63157
0.1429	1.6612	-0.63174
0.143	1.6607	-0.63165
0.1431	1.6604	-0.6317
0.1432	1.66	-0.6317
0.1433	1.6597	-0.63164
0.1434	1.6593	-0.63167
0.1435	1.6591	-0.63165
0.1436	1.6587	-0.63167
0.1437	1.6584	-0.63164
0.1438	1.6579	-0.63163
0.1439	1.6577	-0.6317
0.144	1.6573	-0.63172
0.1441	1.657	-0.63165
0.1442	1.6569	-0.63178
0.1443	1.6566	-0.63172
0.1444	1.6563	-0.63172
0.1445	1.6562	-0.63168
0.1446	1.6558	-0.63175
0.1447	1.6556	-0.63175
0.1448	1.6555	-0.63176
0.1449	1.6552	-0.63175
0.145	1.6552	-0.63172
0.1451	1.6549	-0.6317
0.1452	1.6548	-0.63176
0.1453	1.6545	-0.63169
0.1454	1.6542	-0.6317
0.1455	1.6542	-0.63172
0.1456	1.6541	-0.63175
0.1457	1.654	-0.63176
0.1458	1.6539	-0.63174
0.1459	1.6539	-0.63178
0.146	1.6538	-0.63175
0.1461	1.6538	-0.6317
0.1462	1.6537	-0.63171
0.1463	1.6539	-0.63172
0.1464	1.654	-0.63174
0.1465	1.6542	-0.63173
0.1466	1.6542	-0.6318
0.1467	1.6544	-0.63173
0.1468	1.6545	-0.63179
0.1469	1.6549	-0.63178
0.147	1.655	-0.63172
0.1471	1.6553	-0.63176
0.1472	1.6556	-0.63171
0.1473	1.6558	-0.6318
0.1474	1.6561	-0.63179
0.1475	1.6564	-0.63186
0.1476	1.6566	-0.63183
0.1477	1.657	-0.6318
0.1478	1.6574	-0.63177
0.1479	1.6578	-0.63182
0.148	1.6583	-0.63185
0.1481	1.6586	-0.63186
0.1482	1.659	-0.63186
0.1483	1.6596	-0.63187
0.1484	1.66	-0.63181
0.1485	1.6606	-0.63186
0.1486	1.6612	-0.63182
0.1487	1.6616	-0.63179
0.1488	1.6622	-0.63167
0.1489	1.6627	-0.63172
0.149	1.6632	-0.63174
0.1491	1.6638	-0.63175
0.1492	1.6644	-0.63179
0.1493	1.6651	-0.63182
0.1494	1.6657	-0.63183
0.1495	1.6664	-0.63183
0.1496	1.6671	-0.63192
0.1497	1.6677	-0.63185
0.1498	1.6684	-0.63179
0.1499	1.6691	-0.63185
0.15	1.6699	-0.63185
0.1501	1.6706	-0.63192
0.1502	1.6713	-0.63198
0.1503	1.672	-0.63187
0.1504	1.6729	-0.63194
0.1505	1.6736	-0.63184
0.1506	1.6744	-0.63188
0.1507	1.675	-0.63185
0.1508	1.6759	-0.63191
0.1509	1.6768	-0.63184
0.151	1.6776	-0.63192
0.1511	1.6783	-0.63192
0.1512	1.6793	-0.63184
0.1513	1.6799	-0.6318
0.1514	1.6808	-0.6318
0.1515	1.6817	-0.63192
0.1516	1.6826	-0.63191
0.1517	1.6835	-0.63186
0.1518	1.6843	-0.63189
0.1519	1.6851	-0.63182
0.152	1.686	-0.63186
0.1521	1.6869	-0.63187
0.1522	1.6877	-0.63193
0.1523	1.6885	-0.63192
0.1524	1.6895	-0.63191
0.1525	1.6901	-0.63191
0.1526	1.6911	-0.63193
0.1527	1.6918	-0.63183
0.1528	1.6928	-0.63191
0.1529	1.6935	-0.63189
0.153	1.6942	-0.63188
0.1531	1.695	-0.63186
0.1532	1.6958	-0.63189
0.1533	1.6964	-0.63189
0.1534	1.6971	-0.63196
0.1535	1.6978	-0.63194
0.1536	1.6986	-0.63204
0.1537	1.6991	-0.632
0.1538	1.6996	-0.63196
0.1539	1.7003	-0.63192
0.154	1.7008	-0.6319
0.1541	1.7013	-0.63184
0.1542	1.702	-0.63192
0.1543	1.7024	-0.63187
0.1544	1.7029	-0.63196
0.1545	1.7033	-0.63191
0.1546	1.7038	-0.6319
0.1547	1.7041	-0.6319
0.1548	1.7044	-0.63193
0.1549	1.7047	-0.63203
0.155	1.7051	-0.63197
0.1551	1.7053	-0.63193
0.1552	1.7056	-0.63192
0.1553	1.7059	-0.63189
0.1554	1.7062	-0.63196
0.1555	1.7065	-0.63203
0.1556	1.7066	-0.63205
0.1557	1.7068	-0.63206
0.1558	1.707	-0.63198
0.1559	1.7071	-0.63202
0.156	1.7074	-0.63203
0.1561	1.7076	-0.63201
0.1562	1.7077	-0.63206
0.1563	1.7079	-0.63199
0.1564	1.708	-0.63203
0.1565	1.7081	-0.632
0.1566	1.7082	-0.632
0.1567	1.7085	-0.63205
0.1568	1.7085	-0.63197
0.1569	1.7085	-0.63203
0.157	1.7087	-0.63206
0.1571	1.7086	-0.632
0.1572	1.7089	-0.63199
0.1573	1.709	-0.63203
0.1574	1.7091	-0.63202
0.1575	1.7093	-0.63206
0.1576	1.7093	-0.63203
0.1577	1.7094	-0.63201
0.1578	1.7094	-0.63208
0.1579	1.7095	-0.63208
0.158	1.7095	-0.63201
0.1581	1.7095	-0.63207
0.1582	1.7095	-0.63204
0.1583	1.7094	-0.63202
0.1584	1.7093	-0.63204
0.1585	1.7094	-0.63212
0.1586	1.7094	-0.63208
0.1587	1.7093	-0.63213
0.1588	1.7091	-0.63217
0.1589	1.7091	-0.63211
0.159	1.7089	-0.6321
0.1591	1.7089	-0.63215
0.1592	1.7087	-0.63219
0.1593	1.7086	-0.63214
0.1594	1.7083	-0.63207
0.1595	1.7083	-0.63217
0.1596	1.7081	-0.63222
0.1597	1.708	-0.63219
0.1598	1.7077	-0.63213
0.1599	1.7077	-0.63205
0.16	1.7075	-0.6322
0.1601	1.7072	-0.6321
0.1602	1.7072	-0.63214
0.1603	1.7069	-0.6322
0.1604	1.7067	-0.63221
0.1605	1.7064	-0.63221
0.1606	1.7061	-0.63221
0.1607	1.7059	-0.63214
0.1608	1.7054	-0.6322
0.1609	1.7052	-0.63224
0.161	1.7049	-0.63227
0.1611	1.7045	-0.63222
0.1612	1.704	-0.63236
0.1613	1.7035	-0.63228
0.1614	1.703	-0.63225
0.1615	1.7027	-0.63222
0.1616	1.7021	-0.63222
0.1617	1.7015	-0.63223
0.1618	1.7008	-0.6323
0.1619	1.7003	-0.63223
0.162	1.6997	-0.6323
0.1621	1.699	-0.63234
0.1622	1.6983	-0.63231
0.1623	1.6977	-0.63234
0.1624	1.697	-0.6323
0.1625	1.6963	-0.63227
0.1626	1.6958	-0.63233
0.1627	1.6949	-0.63231
0.1628	1.6942	-0.63224
0.1629	1.6936	-0.63227
0.163	1.6927	-0.63238
0.1631	1.692	-0.63234
0.1632	1.6913	-0.63233
0.1633	1.6906	-0.63232
0.1634	1.69	-0.63225
0.1635	1.6892	-0.63228
0.1636	1.6886	-0.63234
0.1637	1.6879	-0.63237
0.1638	1.6874	-0.63227
0.1639	1.6868	-0.63239
0.164	1.6862	-0.63244
0.1641	1.6856	-0.63231
0.1642	1.6853	-0.6324
0.1643	1.6848	-0.63239
0.1644	1.6844	-0.63244
0.1645	1.6841	-0.63244
0.1646	1.6838	-0.63249
0.1647	1.6833	-0.63245
0.1648	1.6831	-0.63243
0.1649	1.683	-0.6324
0.165	1.6828	-0.63251
0.1651	1.6827	-0.63246
0.1652	1.6824	-0.63247
0.1653	1.6824	-0.63238
0.1654	1.6823	-0.6324
0.1655	1.6824	-0.63252
0.1656	1.6825	-0.63239
0.1657	1.6824	-0.63245
0.1658	1.6825	-0.63242
0.1659	1.6827	-0.63241
0.166	1.6827	-0.63245
0.1661	1.683	-0.63247
0.1662	1.6833	-0.63249
0.1663	1.6834	-0.6324
0.1664	1.6837	-0.63251
0.1665	1.6841	-0.63253
0.1666	1.6844	-0.63249
0.1667	1.6846	-0.63246
0.1668	1.685	-0.63246
0.1669	1.6854	-0.63259
0.167	1.6858	-0.63254
0.1671	1.6863	-0.63254
0.1672	1.6866	-0.63246
0.1673	1.6869	-0.63258
0.1674	1.6876	-0.63255
0.1675	1.6881	-0.63262
0.1676	1.6886	-0.6326
0.1677	1.6893	-0.63256
0.1678	1.6899	-0.63266
0.1679	1.6905	-0.63252
0.168	1.6912	-0.63259
0.1681	1.6919	-0.63258
0.1682	1.6928	-0.63266
0.1683	1.6934	-0.63259
0.1684	1.6942	-0.63259
0.1685	1.6951	-0.63262
0.1686	1.6958	-0.63256
0.1687	1.6968	-0.63257
0.1688	1.6975	-0.63253
0.1689	1.6984	-0.63251
0.169	1.6993	-0.63257
0.1691	1.7002	-0.63258
0.1692	1.7011	-0.63263
0.1693	1.7022	-0.63262
0.1694	1.7031	-0.63263
0.1695	1.704	-0.63266
0.1696	1.705	-0.63264
0.1697	1.706	-0.63257
0.1698	1.707	-0.63262
0.1699	1.7079	-0.63265
0.17	1.7089	-0.63268
0.1701	1.7099	-0.6327
0.1702	1.7109	-0.63271
0.1703	1.7118	-0.63272
0.1704	1.7129	-0.63273
0.1705	1.7139	-0.63262
0.1706	1.7148	-0.63266
0.1707	1.7158	-0.63275
0.1708	1.7168	-0.63262
0.1709	1.7176	-0.6326
0.171	1.7186	-0.6327
0.1711	1.7194	-0.63271
0.1712	1.7203	-0.63259
0.1713	1.721	-0.63264
0.1714	1.7218	-0.63264
0.1715	1.7227	-0.63266
0.1716	1.7234	-0.63268
0.1717	1.7242	-0.6327
0.1718	1.7247	-0.63273
0.1719	1.7254	-0.63259
0.172	1.726	-0.63274
0.1721	1.7266	-0.6327
0.1722	1.7271	-0.63269
0.1723	1.7276	-0.63271
0.1724	1.7282	-0.63272
0.1725	1.7286	-0.63281
0.1726	1.7289	-0.6328
0.1727	1.7294	-0.63276
0.1728	1.7297	-0.63275
0.1729	1.7301	-0.63269
0.173	1.7304	-0.63278
0.1731	1.7306	-0.6327
0.1732	1.7306	-0.63276
0.1733	1.731	-0.63278
0.1734	1.731	-0.63274
0.1735	1.7312	-0.63277
0.1736	1.7312	-0.63281
0.1737	1.7314	-0.63275
0.1738	1.7314	-0.63286
0.1739	1.7313	-0.63278
0.174	1.7313	-0.63283
0.1741	1.7313	-0.63269
0.1742	1.731	-0.63274
0.1743	1.7308	-0.63283
0.1744	1.7306	-0.63277
0.1745	1.7302	-0.63278
0.1746	1.7301	-0.63283
0.1747	1.7296	-0.63273
0.1748	1.7291	-0.63276
0.1749	1.7287	-0.6328
0.175	1.7284	-0.63279
0.1751	1.7279	-0.6328
0.1752	1.7274	-0.63283
0.1753	1.7268	-0.63276
0.1754	1.7264	-0.63277
0.1755	1.7257	-0.63284
0.1756	1.7251	-0.63287
0.1757	1.7247	-0.63292
0.1758	1.724	-0.63292
0.1759	1.7234	-0.63287
0.176	1.7227	-0.63285
0.1761	1.7222	-0.63289
0.1762	1.7215	-0.63286
0.1763	1.7207	-0.63287
0.1764	1.7202	-0.63284
0.1765	1.7197	-0.63285
0.1766	1.719	-0.63291
0.1767	1.7185	-0.63287
0.1768	1.7177	-0.63294
0.1769	1.7172	-0.63287
0.177	1.7167	-0.6329
0.1771	1.716	-0.63292
0.1772	1.7155	-0.63288
0.1773	1.7148	-0.63288
0.1774	1.7143	-0.63296
0.1775	1.7137	-0.63287
0.1776	1.7134	-0.63291
0.1777	1.7128	-0.63288
0.1778	1.7122	-0.63294
0.1779	1.7117	-0.63295
0.178	1.7112	-0.63294
0.1781	1.7107	-0.63296
0.1782	1.7103	-0.63298
0.1783	1.7097	-0.63297
0.1784	1.7091	-0.63292
0.1785	1.7087	-0.63287
0.1786	1.708	-0.63297
0.1787	1.7075	-0.63305
0.1788	1.7072	-0.63298
0.1789	1.7067	-0.63301
0.179	1.7061	-0.63301
0.1791	1.7058	-0.63305
0.1792	1.7052	-0.63301
0.1793	1.7046	-0.63302
0.1794	1.7043	-0.63301
0.1795	1.7038	-0.63297
0.1796	1.7032	-0.63302
0.1797	1.7029	-0.6331
0.1798	1.7025	-0.6331
0.1799	1.702	-0.63311
0.18	1.7017	-0.63313
0.1801	1.7012	-0.63308
0.1802	1.7009	-0.63304
0.1803	1.7006	-0.63299
0.1804	1.7	-0.63308
0.1805	1.6997	-0.63307
0.1806	1.6994	-0.63298
0.1807	1.699	-0.63309
0.1808	1.6987	-0.63308
0.1809	1.6983	-0.63303
0.181	1.6978	-0.63311
0.1811	1.6976	-0.6332
0.1812	1.697	-0.63322
0.1813	1.6969	-0.63316
0.1814	1.6965	-0.63322
0.1815	1.6963	-0.63319
0.1816	1.6959	-0.63315
0.1817	1.6957	-0.63326
0.1818	1.6953	-0.63318
0.1819	1.6951	-0.63323
0.182	1.6949	-0.63323
0.1821	1.6947	-0.63324
0.1822	1.6944	-0.63324
0.1823	1.6943	-0.63327
0.1824	1.694	-0.63326
0.1825	1.6939	-0.63331
0.1826	1.6939	-0.63319
0.1827	1.6936	-0.63321
0.1828	1.6937	-0.63327
0.1829	1.6935	-0.63329
0.183	1.6933	-0.63327
0.1831	1.6933	-0.63339
0.1832	1.6933	-0.63332
0.1833	1.6932	-0.63329
0.1834	1.6932	-0.63331
0.1835	1.6931	-0.63327
0.1836	1.6931	-0.63332
0.1837	1.6932	-0.63329
0.1838	1.6932	-0.63337
0.1839	1.6933	-0.6334
0.184	1.6933	-0.63333
0.1841	1.6935	-0.6333
0.1842	1.6936	-0.63339
0.1843	1.6937	-0.63336
0.1844	1.6938	-0.63342
0.1845	1.6939	-0.63341
0.1846	1.6941	-0.63349
0.1847	1.6943	-0.63336
0.1848	1.6944	-0.63348
0.1849	1.6946	-0.63347
0.185	1.6948	-0.63353
0.1851	1.695	-0.63354
0.1852	1.6953	-0.63345
0.1853	1.6955	-0.63344
0.1854	1.6957	-0.63346
0.1855	1.696	-0.63348
0.1856	1.6963	-0.63348
0.1857	1.6966	-0.63353
0.1858	1.6969	-0.63347
0.1859	1.6972	-0.6334
0.186	1.6975	-0.63356
0.1861	1.6979	-0.63353
0.1862	1.6982	-0.63355
0.1863	1.6987	-0.63363
0.1864	1.6992	-0.63362
0.1865	1.6994	-0.63353
0.1866	1.7	-0.63361
0.1867	1.7004	-0.63357
0.1868	1.7008	-0.63358
0.1869	1.7012	-0.63359
0.187	1.7017	-0.63358
0.1871	1.7022	-0.63362
0.1872	1.7024	-0.6336
0.1873	1.703	-0.63364
0.1874	1.7034	-0.63371
0.1875	1.7038	-0.63377
0.1876	1.7043	-0.6337
0.1877	1.7048	-0.63364
0.1878	1.7053	-0.63369
0.1879	1.7056	-0.63364
0.188	1.7061	-0.63371
0.1881	1.7067	-0.63367
0.1882	1.7072	-0.63375
0.1883	1.7078	-0.63373
0.1884	1.7082	-0.63375
0.1885	1.7086	-0.63375
0.1886	1.7092	-0.63378
0.1887	1.7096	-0.63365
0.1888	1.7102	-0.6337
0.1889	1.7107	-0.63368
0.189	1.711	-0.63363
0.1891	1.7116	-0.63372
0.1892	1.7119	-0.63374
0.1893	1.7123	-0.63379
0.1894	1.7128	-0.63373
0.1895	1.7131	-0.63372
0.1896	1.7135	-0.63375
0.1897	1.7139	-0.63373
0.1898	1.7145	-0.63372
0.1899	1.7148	-0.63371
0.19	1.715	-0.63376
0.1901	1.7154	-0.63387
0.1902	1.7157	-0.63383
0.1903	1.716	-0.63383
0.1904	1.7163	-0.6338
0.1905	1.7165	-0.63379
0.1906	1.7168	-0.63393
0.1907	1.7172	-0.63386
0.1908	1.7171	-0.63382
0.1909	1.7174	-0.63384
0.191	1.7175	-0.6338
0.1911	1.7177	-0.63386
0.1912	1.7177	-0.63379
0.1913	1.7176	-0.6338
0.1914	1.7176	-0.63383
0.1915	1.7175	-0.63382
0.1916	1.7177	-0.63385
0.1917	1.7175	-0.63376
0.1918	1.7173	-0.63388
0.1919	1.7171	-0.6338
0.192	1.7169	-0.63384
0.1921	1.7166	-0.63382
0.1922	1.7163	-0.63387
0.1923	1.716	-0.63383
0.1924	1.7156	-0.63387
0.1925	1.7151	-0.63392
0.1926	1.7147	-0.63393
0.1927	1.7141	-0.63389
0.1928	1.7136	-0.63388
0.1929	1.713	-0.63393
0.193	1.7122	-0.63386
0.1931	1.7115	-0.63383
0.1932	1.7107	-0.6339
0.1933	1.7098	-0.63391
0.1934	1.709	-0.6339
0.1935	1.7081	-0.634
0.1936	1.7071	-0.63391
0.1937	1.7061	-0.63397
0.1938	1.7052	-0.63385
0.1939	1.704	-0.63393
0.194	1.703	-0.63395
0.1941	1.7019	-0.63384
0.1942	1.7008	-0.6339
0.1943	1.6995	-0.6339
0.1944	1.6984	-0.63384
0.1945	1.6971	-0.63382
0.1946	1.696	-0.63387
0.1947	1.6948	-0.63388
0.1948	1.6934	-0.63392
0.1949	1.6922	-0.63391
0.195	1.6909	-0.63388
0.1951	1.6896	-0.63401
0.1952	1.6882	-0.6338
0.1953	1.6867	-0.63387
0.1954	1.6852	-0.63396
0.1955	1.6838	-0.63391
0.1956	1.6825	-0.63396
0.1957	1.681	-0.63387
0.1958	1.6796	-0.63393
0.1959	1.678	-0.63394
0.196	1.6765	-0.63389
0.1961	1.6751	-0.63387
0.1962	1.6737	-0.6339
0.1963	1.6721	-0.63392
0.1964	1.6705	-0.63394
0.1965	1.6689	-0.63396
0.1966	1.6673	-0.63389
0.1967	1.6657	-0.63395
0.1968	1.6642	-0.63396
0.1969	1.6625	-0.63389
0.197	1.6609	-0.6339
0.1971	1.6593	-0.63386
0.1972	1.6578	-0.63394
0.1973	1.6563	-0.63388
0.1974	1.6548	-0.63392
0.1975	1.6531	-0.6339
0.1976	1.6519	-0.63392
0.1977	1.6503	-0.6339
0.1978	1.6488	-0.63393
0.1979	1.6473	-0.6339
0.198	1.6459	-0.63395
0.1981	1.6445	-0.63393
0.1982	1.6432	-0.63397
0.1983	1.6418	-0.63391
0.1984	1.6406	-0.63395
0.1985	1.6393	-0.63393
0.1986	1.638	-0.63394
0.1987	1.6368	-0.63395
0.1988	1.6356	-0.63393
0.1989	1.6344	-0.63395
0.199	1.6333	-0.63404
0.1991	1.6321	-0.63399
0.1992	1.6311	-0.63398
0.1993	1.63	-0.63398
0.1994	1.629	-0.63397
0.1995	1.6278	-0.63393
0.1996	1.6268	-0.63396
0.1997	1.6258	-0.634
0.1998	1.6248	-0.63397
0.1999	1.6239	-0.63398
[truncated: 275,981 more rows]
